# Supplementary material for: 9-point Injection Technique for Lip Augmentation and Lip Corner Lifting Using Sonographic Imaging of the Labial Artery Pathway
Source: Aesthet Surg J. 2024 Apr 23;44(10):1080–90. doi: 10.1093/asj/sjae086 (PMC11483566; doi:10.1093/asj/sjae086)
Supplement: sjae086_Supplementary_Data [file sjae086_Supplementary_Data.zip]

Archive with 5 entries (5 files):
- Supplemental Figure 1.jpg
- Video1_9PIT_ASJ.mp4
- Video2_moving_lat_midline_narration.mp4
- Video3_AV-shunt_on_midline_vertical sono_new.mp4
- Video4_ILA_SLA_movie_new.mp4
